# Supplementary material for: Reevaluating the true diagnostic accuracy of dipstick tests to diagnose urinary tract infection using Bayesian latent class analysis
Source: PLoS One. 2020 Dec 31;15(12):e0244870. doi: 10.1371/journal.pone.0244870 (PMC7774958; doi:10.1371/journal.pone.0244870)
Supplement: S4 File — (XLSX) [file pone.0244870.s004.xlsx]

## Sheet: Sheet1
serial no.	age	sex	tlc	diabetes	hypertension	fever	dysuria	lower_abd_pain	urinary_frequency	renal_angle_tenderness	pyuria	bacteriuria	urine_culture	ckd	aki_admssn	emphysematous_PN	pus_collections	urine_turbidity	dipstick_LE	dipstick_nitrite	diag_category
1	62	1	5200	0	0	1	1	1	0	0	3	0	0	0	0	0	0	0	0	0	2
2	36	1	21000	0	.	1	1	1	0	1	0	.	0	.	.	.	.	0	0	0	4
3	50	1	10600	1	0	1	0	0	1	1	3	0	0	0	1	0	0	1	1	1	2
4	48	1	18400	1	1	1	1	1	1	1	3	0	0	0	0	0	0	0	1	0	2
5	24	1	13500	0	0	1	0	1	0	1	3	1	0	0	1	0	0	0	0	0	2
6	28	1	8300	0	0	1	1	1	0	1	1	0	0	0	1	0	0	1	1	1	2
7	58	1	.	1	0	1	1	0	0	1	3	0	1	0	1	0	0	1	1	0	1
8	43	1	12400	0	1	1	1	1	1	1	3	0	0	0	1	0	0	1	1	1	2
9	54	1	10400	1	0	1	1	0	1	1	3	0	0	0	1	0	0	0	1	0	2
10	55	1	31000	1	0	1	0	0	0	1	3	0	0	1	.	0	0	1	1	0	2
11	28	1	.	0	.	1	1	1	1	1	0		0	.	.	.	.	0	0	0	4
12	56	1	10000	1	0	1	1	1	0	1	3	1	1	0	1	0	0	1	1	1	1
13	62	1	15900	0	0	0	1	1	0	0	3	0	0	0	1	0	0	1	1	1	2
14	48	1	18090	1	0	1	1	1	1	1	3	1	1	0	1	0	0	1	1	1	1
15	62	1	7500	1	0	1	1	1	0	1	3	2	0	0	1	0	0	1	1	0	2
16	49	1	17400	1	0	0	0	1	1	1	3	0	0	0	1	0	0	1	1	0	2
17	64	1	13800	1	0	1	1	1	0	1	2	0	0	0	0	0	0	0	0	0	2
18	66	1	30300	1	0	1	1	0	0	0	3	0	1	0	1	0	0	1	1	1	1
19	55	1	.	1	0	1	1	1	0	1	3	0	0	0	1	0	0	1	1	0	2
20	45	1	13400	0	0	1	1	1	1	1	3	0	0	0	1	0	0	0	1	0	2
21	54	1	16000	1	1	1	1	0	0	1	3	1	0	0	1	1	1	1	1	1	1
22	51	1	32700	1	0	1	1	1	1	1	3	1	1	0	1	0	0	1	1	0	1
23	58	1	14600	0	0	0	0	1	0	0	3	1	0	0	0	0	0	1	1	1	2
24	60	1	.	1	1	1	1	0	0	1	2	0	0	0	1	0	0	1	1	0	2
25	62	1	.	0	0	1	1	1	1	1	3	1	0	1	.	0	0	1	1	0	2
26	77	1	6900	0	0	1	0	0	0	1	3	1	1	0	1	0	0	1	1	1	1
27	19	1	11400	1		1	1	1	0	0	3	.	0	.	.	.	.	0	0	0	4
28	75	1	15000	1	0	1	0	0	0	0	3	1	0	0	0	0	0	1	1	1	2
29	48	1	22700	1	0	1	1	0	1	1	3	0	1	0	1	0	1	1	1	0	1
30	69	1	.	0	0	1	1	0	1	1	3	2	1	0	.	0	0	1	1	1	1
31	60	1	13900	1	0	1	1	1	0	1	3	1	1	0	1	0	1	1	0	1	1
32	24	1	8000	0	0	0	0	1	1	0	3	0	0	0	1	0	0	1	1	0	2
33	58	1	4900	0	0	1	1	1	1	0	3	0	0	0	1	0	0	1	0	0	2
34	49	1	10300	1	0	1	0	1	0	0	2	0	1	0	1	0	0	1	1	1	1
35	73	1	6400	0	0	1	1	0	0	1	3	0	1	0	0	0	0	1	1	0	1
36	80	1	12000	1	1	1	0	0	0	0	3	1	1	0	1	0	0	1	1	1	1
37	45	1	6500	1	0	1	1	0	0	1	3	1	1	0	1	0	0	1	1	0	1
38	65	1	17200	0	0	1	0	1	0	1	3	1	0	0	1	0	0	1	1	1	2
39	43	1	11700	0	0	1	1	0	1	1	3	1	0	0	0	0	0	1	1	1	2
40	25	1	10700	0	0	1	1	1	0	1	3	0	0	0	1	0	0	1	1	1	2
41	59	1	11200	1	0	1	1	0	1	0	3	0	0	0	1	0	0	1	1	1	2
42	45	1	13200	1	0	1	1	1	0	1	3	1	0	0	1	0	0	1	1	1	2
43	50	1	16900	1	1	0	0	0	1	1	3	1	0	1	.	0	0	1	1	0	2
44	35	1	10000	0	0	1	1	0	0	1	3	1	0	0	0	0	0	1	1	0	2
45	56	1	12300	0	0	1	1	1	1	0	3	1	1	0	1	0	0	1	0	0	1
46	54	1	31600	0	0	0	1	0	0	1	0	2	1	0	1	0	0	1	1	1	2
47	56	1	.	1	0	0	0	1	0	1	2	0	1	0	1	0	0	1	0	0	1
48	49	1	15300	0	0	1	0	1	1	0	3	0	1	0	1	0	0	1	1	1	1
49	70	1	.	1	1	1	0	1	1	0	3	0	1	0	1	0	0	1	1	1	1
50	58	1	24300	0	0	0	0	0	0	0	3	1	0	0	1	0	0	1	1	0	2
51	65	1	15000	1	1	1	1	0	0	1	3	1	1	0	1	0	0	1	1	1	1
52	85	1	17600	0	0	1	1	1	0	1	3	0	0	0	1	0	0	1	1	1	2
53	70	1	20100	0	0	1	1	1	0	1	3	0	1	0	1	0	0	1	1	1	1
54	60	1	10900	0	0	1	0	0	0	1	2	1	1	1	.	0	0	1	1	1	1
55	65	1	32700	1	1	1	0	0	0	1	2	1	0	0	1	0	0	0	1	1	2
56	49	1	11400	0	0	1	1	0	1	1	2	0	1	0	0	0	0	0	1	1	1
57	65	1	8900	0	0	1	1	0	1	1	3	1	1	1	.	0	0	1	1	1	1
58	45	1	.	0	0	1	0	1	0	0	0	0	1	0	.	0	0	0	1	0	2
59	67	1	24000	1	0	1	1	1	0	1	3	1	0	0	1	0	0	1	1	1	2
60	24	1	30900	1	0	1	0	1	0	1	3	0	0	0	0	0	0	0	1	1	2
61	50	1	13200	0	0	1	1	1	1	0	2	0	0	0	0	0	0	0	0	0	2
62	87	1	15600	0	0	0	0	0	0	1	3	0	1	0	1	0	0	1	1	1	1
63	37	1	6000	1	1	1	1	0	0	0	2	1	0	0	1	0	0	0	0	0	2
64	45	1	11300	1	1	0	1	1	0	1	2	1	0	0	1	0	0	1	0	0	2
65	50	1	10300	1	0	1	1	0	1	1	3	0	1	0	1	0	0	1	1	0	1
66	40	1	14500	1		1	1	1	0	1	0		0	.	.	.	.	0	0	0	4
67	63	1	6800	1	0	1	1	0	1	1	3	0	0	0	1	0	0	1	0	0	2
68	67	1	30520	1	1	1	1	0	0	0	3	0	0	0	1	0	0	0	1	0	2
69	53	1	12200	1	1	1	1	1	0	1	3	0	0	0	1	0	0	1	1	1	2
70	35	1	14000	1	0	1	0	1	0	1	3	1	0	0	1	0	1	1	1	1	1
71	73	1	8500	0	0	1	1	1	0	1	3	0	0	0	0	0	0	0	1	0	2
72	45	1	10400	1	0	1	1	1	1	1	3	0	0	0	1	0	0	1	1	1	2
73	70	1	18900	1	0	1	1	1	1	1	3	0	1	0	1	0	0	1	1	1	1
74	56	1	10300	0	0	1	0	0	0	0	3	0	0	0	1	0	0	0	1	0	2
75	45	1	13300	1	0	1	1	1	1	1	3	0	0	0	1	0	1	0	1	0	1
76	62	1	15100	1	0	1	1	1	0	1	3	0	0	0	1	0	0	1	1	1	2
77	60	1	10100	1		1	1	0	0	1	2	2	1	0	1	0	0	1	1	1	1
78	62	1	24500	0	0	1	0	1	1	1	3	1	1	0	1	0	0	1	1	1	1
79	45	1	11600	0	0	1	1	0	1	1	3	0	0	0	0	0	0	1	1	1	2
80	67	1	.	1	0	1	0	0	0	1	3	1	1	0	1	0	0	1	1	1	1
81	57	1	11600	0		1	1	0	0	1	0	.	0	.	.	.	.	0	1	0	4
82	26	1	25800	0	0	1	1	1	0	0	1	0	0	0	0	0	0	1	1	1	2
83	67	1	20400	0	1	1	1	0	1	1	3	1	1	0	1	0	0	1	1	1	1
84	37	1	41600	0	0	1	1	1	0	1	3	1	0	0	1	1	1	1	1	1	1
85	57	1	6700	1	0	1	1	0	1	0	3	0	0	0	1	0	0	1	1	1	2
86	55	1	10900	1	1	1	0	1	0	1	3	0	0	0	0	0	0	0	0	0	2
87	40	2	15300	0	0	1	0	1	1	0	2	0	0	0	1	0	0	1	1	1	2
88	70	2	31680	0	0	1	1	1	1	1	3	1	1	1	.	0	0	1	1	1	1
89	24	2	3800	0		1	1	1	1	0	0	.	0	.	.	.	.	1	1	0	4
90	55	2	13500	0	0	1	1	1	0	1	1	0	0	0	1	0	0	0	1	1	3
91	60	2	15800	1	0	1	1	1	1	1	3	0	0	0	1	0	0	0	1	1	2
92	43	2	11400	1	0	1	0	1	0	0	2	0	0	0	1	0	0	1	1	1	2
93	53	2	12600	1	1	1	1	1	1	0	3	1	0	0	1	0	0	0	1	1	2
94	65	2	5500	1	0	1	0	1	0	1	3	1	0	0	0	0	0	1	1	0	2
95	27	2	10500	0	0	1	0	0	0	0	3	1	1	0	0	0	0	0	0	0	1
96	65	2	21500	1	1	1	0	1	0	0	3	1	0	0	1	0	0	0	1	0	2
97	37	2	8000	0	0	1	1	1	0	1	2	0	0	0	0	0	0	0	0	0	2
98	50	2	8260	0	0	1	1	1	1	0	3	1	1	0	0	0	0	0	0	1	1
99	46	2	8500	0	0	1	1	1	0	1	2	0	0	0	1	0	0	1	0	0	2
100	27	2	10500	0	0	1	1	1	0	1	2	0	1	0	0	0	0	0	0	0	1
101	15	2	10500	0	0	1	0	0	0	1	2	1	1	0	.	0	0	1	1	0	1
102	37	2	14400	1		0	1	1	0	1	0	.	0	.	.	.	.	0	0	0	4
103	61	2	15200	1	1	0	0	1	0	0	3	0	0	0	1	0	0	0	0	0	2
104	40	2	9700	1	1	1	1	1	1	1	3	1	0	0	0	0	0	1	1	1	2
105	25	2	3400	0	0	1	1	1	0	0	1	0	1	0	0	0	0	0	0	0	2
106	50	2	33500	0	0	1	1	0	1	1	2	0	0	0	1	0	0	1	1	0	2
107	60	2	19000	1	0	1	1	0	0	0	3	0	0	0	1	0	0	0	1	1	2
108	75	2	10700	1	0	0	0	1	1	1	3	0	0	0	1	0	0	0	1	0	2
109	70	2	16900	1	1	1	0	0	0	0	3	0	0	0	1	0	0	1	1	0	2
110	45	2	.	1	0	1	1	0	0	1	0	0	1	0	0	1	0	1	1	1	1
111	52	2	16500	1	0	1	0	1	0	0	3	1	1	0	1	0	0	1	1	1	1
112	22	2	26200	0	0	1	0	0	0	1	3	0	1	0	1	0	0	1	1	1	1
113	60	2	.	1	0	1	0	1	0	1	3	0	1	0	1	0	0	1	1	1	1
114	33	2	14000	0	0	1	1	0	1	1	2	0	0	0	1	0	0	0	1	0	2
115	58	2	28100	1	0	1	0	1	1	1	3	0	0	0	1	1	0	1	1	0	1
116	23	2	22000	0	0	1	1	1	1	1	3	1	1	0	0	0	0	1	1	1	1
117	55	2	16000	1	1	1	0	1	0	1	3	0	0	0	1	0	1	1	1	1	1
118	63	2	6700	1	1	1	1	0	0	0	3	1	1	0	0	0	0	0	1	1	1
119	48	2	7100	0	0	1	1	0	0	1	3	1	0	0	0	0	0	1	1	1	2
120	65	2	.	1	1	1	1	1	1	1	3	0	1	0	1	0	0	1	1	1	1
121	50	2	28100	1	0	0	0	1	0	1	3	0	0	0	1	1	0	1	1	1	1
122	52	2	15790	1	0	1	0	0	0	1	3	1	0	0	1	0	0	0	1	0	2
123	50	2	15260	1	0	1	1	0	0	1	3	0	0	0	0	1	0	1	1	1	1
124	24	2	9000	0	0	1	1	1	0	1	1	1	1	0	0	0	0	1	1	1	2
125	60	2	14300	1	0	1	0	0	1	1	3	1	1	0	0	0	0	1	1	1	1
126	58	2	20400	1	1	1	1	1	0	1	3	0	1	0	1	0	0	0	0	0	1
127	36	2	8500	0	0	0	1	1	1	1	3	0	0	0	0	0	0	1	1	1	2
128	55	2	9960	1	0	1	0	1	0	1	3	1	0	0	0	0	1	1	1	1	1
129	66	2	15600	1	0	1	1	1	0	1	3	1	1	0	1	0	0	1	1	1	1
130	48	2	.	1	0	1	1	0	1	1	3	0	1	0	.	0	0	1	1	1	1
131	47	2	12000	1	0	1	1	0	1	1	3	1	0	0	0	1	1	1	1	0	1
132	23	2	.	0	0	1	0	0	1	1	3	1	0	0	0	0	0	1	1	0	2
133	36	2	10100	0	0	1	1	1	0	1	2	0	0	0	1	0	0	1	1	1	2
134	55	2	9000	0	0	1	1	1	0	1	0	0	0	0	1	0	0	1	1	0	3
135	50	2	16200	1	1	0	1	0	1	1	3	0	1	0	1	0	1	0	0	0	1
136	65	2	34900	0	0	1	1	0	0	1	3	0	0	0	1	0	0	1	1	1	2
137	51	2	12900	1	0	0	1	0	1	1	3	0	1	0	1	0	0	1	1	1	1
138	45	2	14900	1	0	0	1	1	1	1	3	1	1	0	0	0	0	0	1	1	1
139	55	2	9000	1	0	1	1	1	1	1	3	0	0	0	0	0	0	0	0	0	2
140	53	2	16100	1	0	1	0	0	1	1	3	1	1	0	1	0	0	0	1	1	1
141	25	2	.	0	0	1	1	1	0	0	3	1	1	0	0	0	0	1	1	0	1
142	47	2	.	1	0	1	0	1	0	1	3	0	1	0	0	1	0	1	1	1	1
143	53	2	12400	0	0	0	1	1	1	1	3	0	1	0	0	0	0	1	1	1	1
144	61	2	19060	1	1	1	1	1	0	0	3	1	1	0	1	0	0	1	1	0	1
145	50	2	6900	0	2	1	1	1	1	0	1	0	1	0	1	0	0	1	0	0	2
146	48	2	24900	1	0	1	1	1	0	1	3	0	1	0	1	0	0	1	1	0	1
147	70	2	19300	1	1	1	0	1	0	1	3	0	0	0	1	0	0	1	1	0	2
148	34	2	.	1	1	1	1	1	1	1	4	0	1	0	.	0	0	1	1	1	2
149	63	2	9800	1	1	1	0	1	1	1	3	1	0	0	1	0	0	1	1	1	2
